# Supplementary material for: Human Bone Marrow-Derived Mesenchymal Stromal Cells Reduce the Severity of Experimental Necrotizing Enterocolitis in a Concentration-Dependent Manner
Source: Cells. 2023 Feb 27;12(5):760. doi: 10.3390/cells12050760 (PMC10000931; doi:10.3390/cells12050760)
Supplement: Supplementary file 1 [file cells-12-00760-s001.zip]

Archive with 3 entries (3 files):
- cells-2182509-supplementary/Figure S1.pdf
- cells-2182509-supplementary/Figure S2.pdf
- cells-2182509-supplementary/Table S1.pdf
